# Supplementary material for: Liver and bladder morbidity in a Schistosoma mansoni and haematobium co-endemic area in the Democratic Republic of Congo
Source: PLoS Negl Trop Dis. 2026 Feb 17;20(2):e0013999. doi: 10.1371/journal.pntd.0013999 (PMC12931883; doi:10.1371/journal.pntd.0013999)
Supplement: S1 Data — (XLSX) [file pntd.0013999.s001.xlsx]

## Sheet: Morbidity_database
personid	sex	gender	age	agegrouped	Agegrouped2	schinfection	smansoni	smansoniInfInt	smansonicla	smansoniintensity	shaematobium	shaematobiumInfInt	shaematobiumcla1	shaematobiumintensity	mixedinfection	livermorbidity	bladdermorbidity	schmorbidity	bothmorbidity	status	statussans mixed
4406	male	1	1	0	0	0	0	0	0		0	0	0		0	1	1	1	1	0	0
4805	female	0	1	0	0	0	0	0	0		0	0	0		0	1	0	1	0	0	0
7206	male	1	1	0	0	1	0	0	0		1	2.14286	49	light	0	0	0	0		2	2
8905	female	0	1	0	0	1	0	0	0		1	30	49	light	0	0	1	1	0	2	2
13107	female	0	1	0	0	1	1	20	99	light	0	0	0		0	1	0	1	0	1	1
15906	male	1	1	0	0	0	0	0	0		0	0	0		0	1	1	1	1	0	0
16004	female	0	1	0	0	1	0	0	0		1	9.23077	49	light	0	0	1	1	0	2	2
17705	female	0	1	0	0	0	0	0	0		0	0	0		0	0	0	0		0	0
18604	female	0	1	0	0	0	0	0	0		0	0	0		0	0	0	0		0	0
20603	female	0	1	0	0	0	0	0	0		0	0	0		0	1	0	1	0	0	0
22603	male	1	1	0	0	0	0	0	0		0	0	0		0	0	0	0		0	0
24103	male	1	1	0	0	1	0	0	0		1	32.5	49	light	0	0	0	0		2	2
24206	male	1	1	0	0	0	0	0	0		0	0	0		0	0	1	1	0	0	0
25407	female	0	1	0	0	1	0	0	0		1	17	49	light	0	0	0	0		2	2
25606	female	0	1	0	0	1	0	0	0		1	16.5	49	light	0	1	1	1	1	2	2
26205	male	1	1	0	0	0	0	0	0		0	0	0		0	0	1	1	0	0	0
26504	male	1	1	0	0	0	0	0	0		0	0	0		0	1	1	1	1	0	0
26707	female	0	1	0	0	0	0	0	0		0	0	0		0	0	0	0		0	0
26808	female	0	1	0	0	0	0	0	0		0	0	0		0	0	0	0		0	0
27305	male	1	1	0	0	0	0	0	0		0	0	0		0	0	1	1	0	0	0
27910	female	0	1	0	0	1	0	0	0		1	54.5	50	heavy	0	0	0	0		2	2
30907	female	0	1	0	0	1	0	0	0		1	0.5	49	light	0	0	0	0		2	2
31409	male	1	1	0	0	0	0	0	0		0	0	0		0	0	0	0		0	0
31818	female	0	1	0	0	0	0	0	0		0	0	0		0	0	0	0		0	0
32806	female	0	1	0	0	1	0	0	0		1	5.45455	49	light	0	0	1	1	0	2	2
705	male	1	2	0	0	1	1	20	99	light	0	0	0		0	0	1	1	0	1	1
1706	female	0	2	0	0	0	0	0	0		0	0	0		0	1	1	1	1	0	0
2905	male	1	2	0	0	0	0	0	0		0	0	0		0	1	1	1	1	0	0
3807	female	0	2	0	0	1	1	13.3333	99	light	0	0	0		0	0	0	0		1	1
4506	male	1	2	0	0	1	1	10	99	light	1	17	49	light	1	1	1	1	1	3
6503	male	1	2	0	0	0	0	0	0		0	0	0		0	1	0	1	0	0	0
6904	female	0	2	0	0	0	0	0	0		0	0	0		0	1	0	1	0	0	0
7205	female	0	2	0	0	1	0	0	0		1	2.5	49	light	0	1	1	1	1	2	2
7704	female	0	2	0	0	0	0	0	0		0	0	0		0	0	0	0		0	0
10806	male	1	2	0	0	1	0	0	0		1	0.5	49	light	0	0	0	0		2	2
10906	male	1	2	0	0	0	0	0	0		0	0	0		0	0	1	1	0	0	0
11405	male	1	2	0	0	1	0	0	0		1	0.645161	49	light	0	0	0	0		2	2
12408	male	1	2	0	0	1	0	0	0		1	0.909091	49	light	0	0	0	0		2	2
12508	male	1	2	0	0	1	0	0	0		1	4	49	light	0	0	0	0		2	2
12608	male	1	2	0	0	1	0	0	0		1	2	49	light	0	1	1	1	1	2	2
13106	male	1	2	0	0	1	0	0	0		1	8.5	49	light	0	1	1	1	1	2	2
14503	male	1	2	0	0	1	0	0	0		1	2.5	49	light	0	0	0	0		2	2
15308	male	1	2	0	0	0	0	0	0		0	0	0		0	0	1	1	0	0	0
15504	female	0	2	0	0	1	1	20	99	light	0	0	0		0	0	1	1	0	1	1
16404	female	0	2	0	0	1	0	0	0		1	6.5	49	light	0	0	0	0		2	2
17406	male	1	2	0	0	1	0	0	0		1	1	49	light	0	1	1	1	1	2	2
21107	female	0	2	0	0	0	0	0	0		0	0	0		0	0	0	0		0	0
23605	female	0	2	0	0	0	0	0	0		0	0	0		0	0	0	0		0	0
23906	male	1	2	0	0	0	0	0	0		0	0	0		0	0	0	0		0	0
24910	male	1	2	0	0	1	1	50	99	light	1	194.545	50	heavy	1	1	0	1	0	3
25905	male	1	2	0	0	1	1	80	99	light	1	150	50	heavy	1	0	1	1	0	3
26204	male	1	2	0	0	0	0	0	0		0	0	0		0	0	1	1	0	0	0
26806	male	1	2	0	0	1	1	10	99	light	1	13.0769	49	light	1	0	1	1	0	3
28106	female	0	2	0	0	1	0	0	0		1	4	49	light	0	0	0	0		2	2
29504	male	1	2	0	0	1	1	10	99	light	0	0	0		0	0	0	0		1	1
504	female	0	3	0	0	1	1	70	99	light	1	6.66667	49	light	1	0	0	0		3
1502	male	1	3	0	0	1	1	20	99	light	0	0	0		0	0	1	1	0	1	1
1604	male	1	3	0	0	0	0	0	0		0	0	0		0	0	1	1	0	0	0
1805	male	1	3	0	0	0	0	0	0		0	0	0		0	0	0	0		0	0
2306	male	1	3	0	0	1	1	60	99	light	0	0	0		0	1	0	1	0	1	1
2307	female	0	3	0	0	1	1	350	399	moderate	1	32.5	49	light	1	1	1	1	1	3
2510	male	1	3	0	0	1	0	0	0		1	15	49	light	0	1	0	1	0	2	2
3806	female	0	3	0	0	1	1	20	99	light	0	0	0		0	1	0	1	0	1	1
3910	male	1	3	0	0	0	0	0	0		0	0	0		0	1	0	1	0	0	0
5308	male	1	3	0	0	1	1	40	99	light	1	8	49	light	1	1	1	1	1	3
5604	female	0	3	0	0	0	0	0	0		0	0	0		0	1	1	1	1	0	0
9105	female	0	3	0	0	1	1	100	399	moderate	0	0	0		0	1	0	1	0	1	1
9606	male	1	3	0	0	1	0	0	0		1	0.5	49	light	0	1	1	1	1	2	2
10707	female	0	3	0	0	0	0	0	0		0	0	0		0	0	0	0		0	0
11005	female	0	3	0	0	0	0	0	0		0	0	0		0	0	1	1	0	0	0
11306	female	0	3	0	0	1	1	60	99	light	0	0	0		0	0	0	0		1	1
11507	female	0	3	0	0	1	1	60	99	light	1	4	49	light	1	0	0	0		3
12803	female	0	3	0	0	1	0	0	0		1	1.5	49	light	0	0	1	1	0	2	2
13005	male	1	3	0	0	1	0	0	0		1	605	50	heavy	0	1	1	1	1	2	2
13704	male	1	3	0	0	1	1	40	99	light	1	9.5	49	light	1	0	0	0		3
14105	male	1	3	0	0	1	1	80	99	light	1	188	50	heavy	1	0	1	1	0	3
14603	female	0	3	0	0	1	0	0	0		1	1.5	49	light	0	0	0	0		2	2
14705	female	0	3	0	0	1	1	160	399	moderate	1	14	49	light	1	1	1	1	1	3
15905	female	0	3	0	0	0	0	0	0		0	0	0		0	1	0	1	0	0	0
16003	female	0	3	0	0	1	1	260	399	moderate	1	27	49	light	1	1	0	1	0	3
16205	female	0	3	0	0	1	1	10	99	light	1	122.143	50	heavy	1	1	1	1	1	3
17104	male	1	3	0	0	1	0	0	0		1	20	49	light	0	0	0	0		2	2
18306	female	0	3	0	0	1	1	120	399	moderate	0	0	0		0	0	0	0		1	1
20003	female	0	3	0	0	1	1	30	99	light	0	0	0		0	0	0	0		1	1
20602	male	1	3	0	0	1	1	20	99	light	1	37.5	49	light	1	0	0	0		3
21507	female	0	3	0	0	0	0	0	0		0	0	0		0	0	1	1	0	0	0
21705	male	1	3	0	0	1	0	0	0		1	13.5	49	light	0	1	1	1	1	2	2
23304	male	1	3	0	0	1	0	0	0		1	0.5	49	light	0	1	0	1	0	2	2
23604	male	1	3	0	0	1	1	60	99	light	0	0	0		0	1	0	1	0	1	1
23803	male	1	3	0	0	0	0	0	0		0	0	0		0	1	0	1	0	0	0
25503	male	1	3	0	0	0	0	0	0		0	0	0		0	1	1	1	1	0	0
25605	female	0	3	0	0	1	0	0	0		1	29.5	49	light	0	0	1	1	0	2	2
25904	male	1	3	0	0	1	1	100	399	moderate	1	230	50	heavy	1	0	0	0		3
26408	male	1	3	0	0	0	0	0	0		0	0	0		0	1	1	1	1	0	0
27304	female	0	3	0	0	1	1	100	399	moderate	1	61	50	heavy	1	1	0	1	0	3
27909	male	1	3	0	0	1	0	0	0		1	4	49	light	0	1	0	1	0	2	2
28105	male	1	3	0	0	0	0	0	0		0	0	0		0	1	1	1	1	0	0
30105	female	0	3	0	0	0	0	0	0		0	0	0		0	0	0	0		0	0
30906	male	1	3	0	0	1	1	10	99	light	1	31.5	49	light	1	1	0	1	0	3
31408	male	1	3	0	0	1	0	0	0		1	0.5	49	light	0	1	1	1	1	2	2
31605	female	0	3	0	0	1	1	60	99	light	0	0	0		0	0	0	0		1	1
32805	male	1	3	0	0	1	0	0	0		1	380	50	heavy	0	0	1	1	0	2	2
903	male	1	4	0	0	0	0	0	0		0	0	0		0	1	1	1	1	0	0
2805	female	0	4	0	0	0	0	0	0		0	0	0		0	1	0	1	0	0	0
3104	female	0	4	0	0	0	0	0	0		0	0	0		0	1	1	1	1	0	0
4108	female	0	4	0	0	1	0	0	0		1	0.625	49	light	0	1	1	1	1	2	2
4405	female	0	4	0	0	1	1	100	399	moderate	0	0	0		0	1	1	1	1	1	1
4804	female	0	4	0	0	1	1	80	99	light	1	2.5	49	light	1	1	1	1	1	3
5005	male	1	4	0	0	0	0	0	0		0	0	0		0	0	1	1	0	0	0
6806	male	1	4	0	0	1	0	0	0		1	20	49	light	0	1	1	1	1	2	2
7204	male	1	4	0	0	1	0	0	0		1	2	49	light	0	0	1	1	0	2	2
7705	male	1	4	0	0	1	0	0	0		1	5	49	light	0	1	0	1	0	2	2
7806	male	1	4	0	0	1	1	30	99	light	0	0	0		0	1	0	1	0	1	1
8904	male	1	4	0	0	1	1	50	99	light	1	40.5	49	light	1	0	1	1	0	3
9707	female	0	4	0	0	1	0	0	0		1	0.5	49	light	0	0	0	0		2	2
10805	female	0	4	0	0	0	0	0	0		0	0	0		0	0	0	0		0	0
10905	female	0	4	0	0	0	0	0	0		0	0	0		0	0	1	1	0	0	0
11804	male	1	4	0	0	1	1	10	99	light	1	2	49	light	1	0	0	0		3
12607	male	1	4	0	0	1	0	0	0		1	16	49	light	0	1	1	1	1	2	2
13907	female	0	4	0	0	1	1	10	99	light	1	7	49	light	1	1	0	1	0	3
15307	female	0	4	0	0	1	1	60	99	light	1	19	49	light	1	1	0	1	0	3
17303	male	1	4	0	0	1	1	20	99	light	1	4.5	49	light	1	1	1	1	1	3
17503	male	1	4	0	0	1	1	10	99	light	1	12.5	49	light	1	0	1	1	0	3
21306	female	0	4	0	0	0	0	0	0		0	0	0		0	0	1	1	0	0	0
24306	female	0	4	0	0	1	1	200	399	moderate	1	2	49	light	1	1	1	1	1	3
24905	female	0	4	0	0	1	0	0	0		1	7.14286	49	light	0	0	0	0		2	2
26706	male	1	4	0	0	0	0	0	0		0	0	0		0	0	0	0		0	0
31704	female	0	4	0	0	0	0	0	0		0	0	0		0	0	0	0		0	0
2904	male	1	5	0	0	1	0	0	0		1	41.5	49	light	0	1	1	1	1	2	2
3805	female	0	5	0	0	1	1	40	99	light	1	3.5	49	light	1	0	0	0		3
5004	male	1	5	0	0	1	1	10	99	light	0	0	0		0	1	1	1	1	1	1
5408	male	1	5	0	0	0	0	0	0		0	0	0		0	1	1	1	1	0	0
6106	male	1	5	0	0	1	1	26.6667	99	light	0	0	0		0	1	1	1	1	1	1
7203	male	1	5	0	0	1	0	0	0		1	1.5	49	light	0	1	1	1	1	2	2
8004	male	1	5	0	0	1	1	20	99	light	1	231	50	heavy	1	0	1	1	0	3
11004	male	1	5	0	0	0	0	0	0		0	0	0		0	1	0	1	0	0	0
12104	male	1	5	0	0	0	0	0	0		0	0	0		0	1	1	1	1	0	0
12407	male	1	5	0	0	0	0	0	0		0	0	0		0	0	0	0		0	0
12505	male	1	5	0	0	1	1	40	99	light	1	7.5	49	light	1	1	1	1	1	3
14504	male	1	5	0	0	0	0	0	0		0	0	0		0	0	0	0		0	0
14505	male	1	5	0	0	1	0	0	0		1	23.5	49	light	0	1	1	1	1	2	2
15503	female	0	5	0	0	0	0	0	0		0	0	0		0	1	1	1	1	0	0
18105	male	1	5	0	0	1	1	540	400	heavy	1	361.818	50	heavy	1	0	1	1	0	3
18603	female	0	5	0	0	0	0	0	0		0	0	0		0	0	1	1	0	0	0
20104	male	1	5	0	0	1	1	40	99	light	1	7	49	light	1	1	1	1	1	3
20804	female	0	5	0	0	1	0	0	0		1	32.5	49	light	0	1	1	1	1	2	2
21105	female	0	5	0	0	1	0	0	0		1	2	49	light	0	0	1	1	0	2	2
21106	male	1	5	0	0	1	0	0	0		1	16	49	light	0	0	1	1	0	2	2
21506	female	0	5	0	0	1	0	0	0		1	71	50	heavy	0	0	0	0		2	2
22004	female	0	5	0	0	0	0	0	0		0	0	0		0	1	1	1	1	0	0
23806	female	0	5	0	0	0	0	0	0		0	0	0		0	1	1	1	1	0	0
25405	female	0	5	0	0	1	0	0	0		1	71.5	50	heavy	0	0	1	1	0	2	2
26203	male	1	5	0	0	0	0	0	0		0	0	0		0	0	1	1	0	0	0
26407	male	1	5	0	0	1	1	80	99	light	1	114.5	50	heavy	1	1	1	1	1	3
26805	male	1	5	0	0	1	0	0	0		1	4.5	49	light	0	0	0	0		2	2
29904	male	1	5	0	0	1	0	0	0		1	1.5	49	light	0	0	0	0		2	2
303	female	0	6	0	1	0	0	0	0		0	0	0		0	0	0	0		0	0
704	male	1	6	0	1	1	0	0	0		1	0.5	49	light	0	1	1	1	1	2	2
1106	male	1	6	0	1	1	0	0	0		1	0.769231	49	light	0	1	1	1	1	2	2
1705	male	1	6	0	1	1	0	0	0		1	30.5	49	light	0	1	1	1	1	2	2
2002	female	0	6	0	1	0	0	0	0		0	0	0		0	0	1	1	0	0	0
3909	female	0	6	0	1	1	1	20	99	light	1	17.3333	49	light	1	1	1	1	1	3
4005	female	0	6	0	1	1	1	10	99	light	1	15	49	light	1	1	1	1	1	3
5504	female	0	6	0	1	1	0	0	0		1	0.5	49	light	0	0	1	1	0	2	2
7202	male	1	6	0	1	1	0	0	0		1	8	49	light	0	0	1	1	0	2	2
7604	female	0	6	0	1	0	0	0	0		0	0	0		0	1	0	1	0	0	0
9803	male	1	6	0	1	1	0	0	0		1	33	49	light	0	0	1	1	0	2	2
10404	male	1	6	0	1	0	0	0	0		0	0	0		0	0	1	1	0	0	0
11305	female	0	6	0	1	0	0	0	0		0	0	0		0	0	0	0		0	0
11404	male	1	6	0	1	1	0	0	0		1	58.6667	50	heavy	0	0	0	0		2	2
11704	female	0	6	0	1	1	1	20	99	light	1	14.5	49	light	1	1	1	1	1	3
13004	male	1	6	0	1	1	0	0	0		1	65.5	50	heavy	0	0	1	1	0	2	2
14104	male	1	6	0	1	1	1	180	399	moderate	1	2.5	49	light	1	1	1	1	1	3
14303	male	1	6	0	1	1	1	80	99	light	0	0	0		0	0	0	0		1	1
15904	male	1	6	0	1	1	1	140	399	moderate	1	5.5	49	light	1	1	1	1	1	3
16605	male	1	6	0	1	1	1	110	399	moderate	0	0	0		0	0	0	0		1	1
18709	male	1	6	0	1	0	0	0	0		0	0	0		0	0	0	0		0	0
18905	female	0	6	0	1	1	1	40	99	light	1	399.5	50	heavy	1	1	1	1	1	3
20205	male	1	6	0	1	0	0	0	0		0	0	0		0	0	0	0		0	0
22703	female	0	6	0	1	0	0	0	0		0	0	0		0	1	0	1	0	0	0
24305	male	1	6	0	1	1	1	40	99	light	1	5.5	49	light	1	1	1	1	1	3
24502	male	1	6	0	1	0	0	0	0		0	0	0		0	0	0	0		0	0
25903	male	1	6	0	1	1	1	50	99	light	1	41	49	light	1	0	1	1	0	3
26503	male	1	6	0	1	1	1	70	99	light	1	95	50	heavy	1	1	1	1	1	3
26705	female	0	6	0	1	1	1	170	399	moderate	1	1	49	light	1	0	1	1	0	3
28104	female	0	6	0	1	1	1	160	399	moderate	1	14	49	light	1	1	0	1	0	3
30204	male	1	6	0	1	1	1	40	99	light	0	0	0		0	1	1	1	1	1	1
31703	female	0	6	0	1	0	0	0	0		0	0	0		0	0	1	1	0	0	0
31904	female	0	6	0	1	1	0	0	0		1	8.5	49	light	0	0	0	0		2	2
31907	male	1	6	0	1	1	0	0	0		1	8.5	49	light	0	0	0	0		2	2
32804	male	1	6	0	1	1	0	0	0		1	30.5	49	light	0	1	1	1	1	2	2
32904	female	0	6	0	1	0	0	0	0		0	0	0		0	0	0	0		0	0
33004	female	0	6	0	1	1	0	0	0		1	7	49	light	0	1	1	1	1	2	2
1105	male	1	7	0	1	1	1	30	99	light	0	0	0		0	1	1	1	1	1	1
2402	male	1	7	0	1	1	1	30	99	light	1	57	50	heavy	1	0	1	1	0	3
2804	female	0	7	0	1	1	1	20	99	light	0	0	0		0	0	1	1	0	1	1
2903	male	1	7	0	1	1	0	0	0		1	154	50	heavy	0	1	1	1	1	2	2
3004	male	1	7	0	1	1	1	90	99	light	1	1.5	49	light	1	0	1	1	0	3
4404	male	1	7	0	1	0	0	0	0		0	0	0		0	1	1	1	1	0	0
4606	male	1	7	0	1	1	1	10	99	light	0	0	0		0	1	1	1	1	1	1
4803	male	1	7	0	1	1	1	60	99	light	0	0	0		0	1	1	1	1	1	1
5307	male	1	7	0	1	1	1	160	399	moderate	1	4	49	light	1	1	1	1	1	3
5407	female	0	7	0	1	0	0	0	0		0	0	0		0	0	1	1	0	0	0
5603	male	1	7	0	1	0	0	0	0		0	0	0		0	1	1	1	1	0	0
6903	male	1	7	0	1	1	1	80	99	light	0	0	0		0	1	1	1	1	1	1
7703	female	0	7	0	1	0	0	0	0		0	0	0		0	0	1	1	0	0	0
8003	female	0	7	0	1	1	0	0	0		1	74	50	heavy	0	1	1	1	1	2	2
8106	male	1	7	0	1	1	1	10	99	light	0	0	0		0	1	0	1	0	1	1
8704	female	0	7	0	1	1	1	180	399	moderate	0	0	0		0	0	0	0		1	1
11003	male	1	7	0	1	0	0	0	0		0	0	0		0	1	0	1	0	0	0
11403	female	0	7	0	1	1	0	0	0		1	5	49	light	0	1	1	1	1	2	2
12406	male	1	7	0	1	1	1	20	99	light	1	27	49	light	1	0	1	1	0	3
12504	male	1	7	0	1	0	0	0	0		0	0	0		0	0	0	0		0	0
12606	female	0	7	0	1	1	0	0	0		1	6	49	light	0	0	1	1	0	2	2
13105	male	1	7	0	1	1	1	30	99	light	1	4.5	49	light	1	1	0	1	0	3
13406	female	0	7	0	1	1	1	50	99	light	0	0	0		0	1	0	1	0	1	1
14602	female	0	7	0	1	1	1	180	399	moderate	1	70	50	heavy	1	0	1	1	0	3
17404	male	1	7	0	1	1	1	100	399	moderate	0	0	0		0	1	0	1	0	1	1
18403	male	1	7	0	1	1	1	10	99	light	0	0	0		0	0	1	1	0	1	1
24205	male	1	7	0	1	1	1	220	399	moderate	1	28.5	49	light	1	1	1	1	1	3
24804	female	0	7	0	1	1	1	410	400	heavy	1	0.5	49	light	1	0	0	0		3
25803	female	0	7	0	1	1	0	0	0		1	105	50	heavy	0	0	0	0		2	2
25804	female	0	7	0	1	1	0	0	0		1	42	49	light	0	0	0	0		2	2
26406	female	0	7	0	1	1	1	420	400	heavy	1	20.5	49	light	1	1	1	1	1	3
26804	male	1	7	0	1	1	0	0	0		1	23.5	49	light	0	0	1	1	0	2	2
27204	male	1	7	0	1	0	0	0	0		0	0	0		0	1	0	1	0	0	0
28207	female	0	7	0	1	1	1	50	99	light	1	2.85714	49	light	1	1	0	1	0	3
31604	male	1	7	0	1	0	0	0	0		0	0	0		0	1	0	1	0	0	0
703	female	0	8	0	1	0	0	0	0		0	0	0		0	1	1	1	1	0	0
1203	female	0	8	0	1	1	1	630	400	heavy	1	71.8182	50	heavy	1	1	1	1	1	3
1907	female	0	8	0	1	1	1	410	400	heavy	1	16.25	49	light	1	1	1	1	1	3
2105	male	1	8	0	1	1	1	30	99	light	0	0	0		0	0	0	0		1	1
2305	female	0	8	0	1	1	1	530	400	heavy	1	5	49	light	1	1	1	1	1	3
3804	female	0	8	0	1	0	0	0	0		0	0	0		0	0	0	0		0	0
3908	female	0	8	0	1	1	1	780	400	heavy	0	0	0		0	1	1	1	1	1	1
5805	female	0	8	0	1	1	1	26.6667	99	light	1	33	49	light	1	0	1	1	0	3
7306	male	1	8	0	1	1	0	0	0		1	1	49	light	0	0	1	1	0	2	2
9706	female	0	8	0	1	1	1	10	99	light	0	0	0		0	1	1	1	1	1	1
10503	female	0	8	0	1	1	1	20	99	light	0	0	0		0	1	0	1	0	1	1
13405	male	1	8	0	1	1	1	90	99	light	1	59.5	50	heavy	1	0	1	1	0	3
14305	male	1	8	0	1	1	1	310	399	moderate	1	7	49	light	1	0	0	0		3
15306	male	1	8	0	1	1	1	720	400	heavy	1	33.5	49	light	1	1	0	1	0	3
16204	male	1	8	0	1	1	1	960	400	heavy	1	3.5	49	light	1	0	1	1	0	3
16604	male	1	8	0	1	1	1	160	399	moderate	0	0	0		0	1	1	1	1	1	1
20204	female	0	8	0	1	1	0	0	0		1	37.5	49	light	0	1	1	1	1	2	2
21505	male	1	8	0	1	1	1	10	99	light	0	0	0		0	1	0	1	0	1	1
24304	female	0	8	0	1	1	1	30	99	light	1	51.5	50	heavy	1	1	1	1	1	3
25004	female	0	8	0	1	1	1	110	399	moderate	1	77	50	heavy	1	1	1	1	1	3
25404	female	0	8	0	1	1	1	40	99	light	1	42	49	light	1	1	1	1	1	3
25604	female	0	8	0	1	1	0	0	0		1	12	49	light	0	1	1	1	1	2	2
26704	male	1	8	0	1	1	1	680	400	heavy	1	156	50	heavy	1	0	1	1	0	3
27303	male	1	8	0	1	1	0	0	0		1	6	49	light	0	1	0	1	0	2	2
28103	female	0	8	0	1	1	1	40	99	light	1	293.5	50	heavy	1	1	0	1	0	3
29003	female	0	8	0	1	0	0	0	0		0	0	0		0	1	1	1	1	0	0
29403	male	1	8	0	1	1	0	0	0		1	3.5	49	light	0	1	0	1	0	2	2
30103	female	0	8	0	1	1	0	0	0		1	21	49	light	0	1	0	1	0	2	2
31305	male	1	8	0	1	1	1	100	399	moderate	1	6.66667	49	light	1	1	1	1	1	3
1905	female	0	9	0	1	1	1	590	400	heavy	1	12	49	light	1	1	1	1	1	3
2504	female	0	9	0	1	1	1	500	400	heavy	1	63	50	heavy	1	1	1	1	1	3
2803	female	0	9	0	1	1	1	90	99	light	1	43.5	49	light	1	1	1	1	1	3
3403	female	0	9	0	1	1	1	170	399	moderate	1	32	49	light	1	1	1	1	1	3
3803	female	0	9	0	1	1	1	26.6667	99	light	0	0	0		0	0	0	0		1	1
5406	male	1	9	0	1	0	0	0	0		0	0	0		0	0	1	1	0	0	0
8703	male	1	9	0	1	1	1	220	399	moderate	0	0	0		0	1	0	1	0	1	1
8805	female	0	9	0	1	1	1	10	99	light	1	0.5	49	light	1	1	1	1	1	3
9104	female	0	9	0	1	1	1	300	399	moderate	0	0	0		0	1	1	1	1	1	1
10403	female	0	9	0	1	1	0	0	0		1	2	49	light	0	0	1	1	0	2	2
10804	female	0	9	0	1	1	1	360	399	moderate	0	0	0		0	0	0	0		1	1
11304	female	0	9	0	1	1	0	0	0		1	17.6923	49	light	0	1	1	1	1	2	2
12405	male	1	9	0	1	0	0	0	0		0	0	0		0	0	0	0		0	0
13003	female	0	9	0	1	1	1	110	399	moderate	1	102.5	50	heavy	1	1	0	1	0	3
13104	female	0	9	0	1	1	1	480	400	heavy	1	20.5	49	light	1	1	1	1	1	3
13906	male	1	9	0	1	1	1	310	399	moderate	1	178	50	heavy	1	0	1	1	0	3
14002	male	1	9	0	1	1	1	40	99	light	1	26	49	light	1	1	1	1	1	3
14302	female	0	9	0	1	1	1	80	99	light	1	29	49	light	1	1	1	1	1	3
14707	female	0	9	0	1	1	1	10	99	light	1	29.5	49	light	1	1	1	1	1	3
17203	male	1	9	0	1	1	1	170	399	moderate	1	22	49	light	1	1	1	1	1	3
18104	female	0	9	0	1	1	1	140	399	moderate	1	11.5	49	light	1	1	1	1	1	3
20605	male	1	9	0	1	1	1	100	399	moderate	1	22	49	light	1	0	0	0		3
21504	male	1	9	0	1	1	1	40	99	light	1	12.5	49	light	1	1	0	1	0	3
22103	male	1	9	0	1	1	1	360	399	moderate	1	47	49	light	1	0	0	0		3
22903	male	1	9	0	1	1	1	10	99	light	1	13.5	49	light	1	0	0	0		3
23004	male	1	9	0	1	1	1	60	99	light	1	22	49	light	1	1	1	1	1	3
29202	male	1	9	0	1	1	1	1260	400	heavy	1	5.5	49	light	1	1	1	1	1	3
30904	female	0	9	0	1	1	0	0	0		1	4.54545	49	light	0	1	0	1	0	2	2
31603	female	0	9	0	1	1	1	60	99	light	1	80	50	heavy	1	0	1	1	0	3
1503	male	1	10	0	1	0	0	0	0		0	0	0		0	1	1	1	1	0	0
3003	male	1	10	0	1	1	1	220	399	moderate	1	58.5	50	heavy	1	1	1	1	1	3
4004	female	0	10	0	1	1	1	1866.67	400	heavy	1	31.1765	49	light	1	1	1	1	1	3
4104	female	0	10	0	1	1	1	250	399	moderate	1	370	50	heavy	1	1	1	1	1	3
4204	male	1	10	0	1	1	1	4680	400	heavy	1	3.5	49	light	1	1	1	1	1	3
4403	female	0	10	0	1	1	1	330	399	moderate	1	1.5	49	light	1	1	1	1	1	3
4605	male	1	10	0	1	1	1	180	399	moderate	1	0.5	49	light	1	1	1	1	1	3
5804	male	1	10	0	1	1	1	373.333	399	moderate	1	18	49	light	1	1	1	1	1	3
6805	male	1	10	0	1	1	1	60	99	light	1	42.5	49	light	1	0	0	0		3
7805	male	1	10	0	1	1	0	0	0		1	14.5	49	light	0	1	1	1	1	2	2
8105	male	1	10	0	1	1	1	120	399	moderate	0	0	0		0	1	1	1	1	1	1
8107	female	0	10	0	1	1	1	1220	400	heavy	0	0	0		0	1	0	1	0	1	1
9103	female	0	10	0	1	1	1	1160	400	heavy	0	0	0		0	1	0	1	0	1	1
9705	female	0	10	0	1	1	1	520	400	heavy	1	0.5	49	light	1	1	0	1	0	3
10504	female	0	10	0	1	1	1	10	99	light	1	55	50	heavy	1	1	1	1	1	3
13407	female	0	10	0	1	1	1	10	99	light	1	20.5	49	light	1	1	1	1	1	3
15305	female	0	10	0	1	1	1	990	400	heavy	1	557	50	heavy	1	0	1	1	0	3
15701	male	1	10	0	1	1	1	240	399	moderate	0	0	0		0	0	0	0		1	1
16402	female	0	10	0	1	1	1	100	399	moderate	1	20	49	light	1	1	1	1	1	3
17004	female	0	10	0	1	1	1	10	99	light	1	182	50	heavy	1	0	1	1	0	3
17403	female	0	10	0	1	1	1	790	400	heavy	1	66.5	50	heavy	1	0	0	0		3
17704	female	0	10	0	1	1	0	0	0		1	6.5	49	light	0	1	1	1	1	2	2
18305	female	0	10	0	1	1	1	40	99	light	1	8	49	light	1	1	1	1	1	3
18402	female	0	10	0	1	1	1	290	399	moderate	1	1	49	light	1	0	1	1	0	3
18708	female	0	10	0	1	1	1	280	399	moderate	1	570	50	heavy	1	1	1	1	1	3
20004	female	0	10	0	1	1	0	0	0		1	22.5	49	light	0	1	1	1	1	2	2
20103	female	0	10	0	1	1	1	210	399	moderate	1	77.5	50	heavy	1	1	1	1	1	3
21104	male	1	10	0	1	1	1	120	399	moderate	1	8	49	light	1	1	1	1	1	3
21305	male	1	10	0	1	1	1	170	399	moderate	1	1.5	49	light	1	0	0	0		3
23903	male	1	10	0	1	1	1	30	99	light	0	0	0		0	0	0	0		1	1
26405	female	0	10	0	1	1	1	550	400	heavy	1	11	49	light	1	1	1	1	1	3
27205	female	0	10	0	1	1	1	2300	400	heavy	1	256.5	50	heavy	1	0	1	1	0	3
31304	male	1	10	0	1	1	1	360	399	moderate	1	4.16667	49	light	1	1	1	1	1	3
31406	male	1	10	0	1	1	0	0	0		1	6	49	light	0	1	1	1	1	2	2
40002	female	0	10	0	1	1	1	50	99	light	1	152.105	50	heavy	1	1	1	1	1	3
2104	male	1	11	1	2	1	1	1120	400	heavy	1	32	49	light	1	1	1	1	1	3
3907	male	1	11	1	2	1	1	230	399	moderate	1	57	50	heavy	1	1	1	1	1	3
4304	male	1	11	1	2	1	1	280	399	moderate	1	10	49	light	1	1	1	1	1	3
4505	female	0	11	1	2	1	1	40	99	light	1	1	49	light	1	1	1	1	1	3
5405	male	1	11	1	2	0	0	0	0		0	0	0		0	0	0	0		0	0
7603	male	1	11	1	2	1	1	180	399	moderate	0	0	0		0	0	0	0		1	1
8702	female	0	11	1	2	1	1	260	399	moderate	1	35	49	light	1	0	1	1	0	3
9802	male	1	11	1	2	1	1	130	399	moderate	1	97.5	50	heavy	1	0	1	1	0	3
10803	female	0	11	1	2	1	1	720	400	heavy	0	0	0		0	0	1	1	0	1	1
12404	male	1	11	1	2	1	1	260	399	moderate	1	30.5	49	light	1	0	1	1	0	3
12503	male	1	11	1	2	1	1	240	399	moderate	0	0	0		0	1	1	1	1	1	1
13002	male	1	11	1	2	1	1	500	400	heavy	1	87.5	50	heavy	1	0	1	1	0	3
13905	male	1	11	1	2	1	1	10	99	light	1	162.5	50	heavy	1	0	1	1	0	3
14704	male	1	11	1	2	1	1	10	99	light	0	0	0		0	1	1	1	1	1	1
16703	male	1	11	1	2	1	1	420	400	heavy	1	3	49	light	1	1	0	1	0	3
21503	male	1	11	1	2	1	1	160	399	moderate	0	0	0		0	0	1	1	0	1	1
22102	female	0	11	1	2	1	1	40	99	light	1	0.5	49	light	1	0	1	1	0	3
22602	male	1	11	1	2	1	1	100	399	moderate	1	2.66667	49	light	1	1	1	1	1	3
24803	female	0	11	1	2	1	1	100	399	moderate	1	6	49	light	1	1	1	1	1	3
25303	female	0	11	1	2	1	1	60	99	light	1	16.25	49	light	1	1	1	1	1	3
25603	male	1	11	1	2	1	1	50	99	light	1	13.5	49	light	1	0	1	1	0	3
28206	female	0	11	1	2	1	1	10	99	light	1	3	49	light	1	1	0	1	0	3
30404	male	1	11	1	2	0	0	0	0		0	0	0		0	1	0	1	0	0	0
31202	male	1	11	1	2	1	1	60	99	light	1	62.5	50	heavy	1	0	0	0		3
2507	female	0	12	1	2	1	1	50	99	light	1	32.5	49	light	1	1	1	1	1	3
3103	male	1	12	1	2	0	0	0	0		0	0	0		0	0	1	1	0	0	0
5306	male	1	12	1	2	1	1	990	400	heavy	1	75	50	heavy	1	0	1	1	0	3
6603	male	1	12	1	2	1	1	20	99	light	1	9	49	light	1	1	1	1	1	3
6804	female	0	12	1	2	1	1	180	399	moderate	1	1.5	49	light	1	1	1	1	1	3
9604	female	0	12	1	2	1	1	66.6667	99	light	0	0	0		0	1	1	1	1	1	1
10705	female	0	12	1	2	1	1	1320	400	heavy	1	41	49	light	1	1	1	1	1	3
10706	male	1	12	1	2	1	1	420	400	heavy	1	64.7059	50	heavy	1	0	1	1	0	3
11503	female	0	12	1	2	1	1	120	399	moderate	1	47	49	light	1	1	1	1	1	3
12102	female	0	12	1	2	1	1	10	99	light	1	12.5	49	light	1	1	1	1	1	3
13404	female	0	12	1	2	1	1	30	99	light	1	13	49	light	1	0	1	1	0	3
14802	male	1	12	1	2	1	1	70	99	light	1	59	50	heavy	1	1	1	1	1	3
18304	male	1	12	1	2	1	1	350	399	moderate	1	6	49	light	1	1	1	1	1	3
20506	male	1	12	1	2	1	1	1160	400	heavy	1	90.5	50	heavy	1	1	1	1	1	3
23003	male	1	12	1	2	1	1	20	99	light	1	4	49	light	1	1	1	1	1	3
26803	male	1	12	1	2	1	1	1390	400	heavy	1	5	49	light	1	1	1	1	1	3
29203	female	0	12	1	2	1	1	310	399	moderate	1	103	50	heavy	1	0	1	1	0	3
29503	male	1	12	1	2	1	1	80	99	light	1	24.5	49	light	1	0	1	1	0	3
31405	female	0	12	1	2	1	1	160	399	moderate	1	103	50	heavy	1	1	1	1	1	3
31905	female	0	12	1	2	1	1	20	99	light	1	1	49	light	1	1	0	1	0	3
33003	female	0	12	1	2	1	1	80	99	light	1	5	49	light	1	0	0	0		3
105	female	0	13	1	2	1	0	0	0		1	49	49	light	0	1	0	1	0	2	2
1003	male	1	13	1	2	1	1	140	399	moderate	1	45	49	light	1	1	1	1	1	3
2304	female	0	13	1	2	1	1	280	399	moderate	1	19.5	49	light	1	0	1	1	0	3
5503	male	1	13	1	2	1	1	420	400	heavy	0	0	0		0	1	1	1	1	1	1
7003	female	0	13	1	2	1	1	140	399	moderate	0	0	0		0	1	0	1	0	1	1
7602	male	1	13	1	2	0	0	0	0		0	0	0		0	0	1	1	0	0	0
9704	male	1	13	1	2	1	1	30	99	light	1	95	50	heavy	1	1	1	1	1	3
10802	female	0	13	1	2	1	1	930	400	heavy	0	0	0		0	1	1	1	1	1	1
10903	male	1	13	1	2	1	1	50	99	light	1	0.5	49	light	1	1	1	1	1	3
12403	male	1	13	1	2	1	1	2100	400	heavy	1	14	49	light	1	0	1	1	0	3
12704	female	0	13	1	2	1	1	2710	400	heavy	1	41	49	light	1	1	1	1	1	3
13502	male	1	13	1	2	1	1	10	99	light	0	0	0		0	1	0	1	0	1	1
14001	male	1	13	1	2	1	1	60	99	light	1	4	49	light	1	1	0	1	0	3
15908	male	1	13	1	2	1	1	50	99	light	1	2	49	light	1	1	0	1	0	3
16702	male	1	13	1	2	1	1	50	99	light	0	0	0		0	1	1	1	1	1	1
17003	male	1	13	1	2	1	1	160	399	moderate	1	88	50	heavy	1	1	1	1	1	3
18707	female	0	13	1	2	1	1	70	99	light	1	6	49	light	1	0	1	1	0	3
18805	male	1	13	1	2	1	1	110	399	moderate	1	90	50	heavy	1	1	1	1	1	3
20203	male	1	13	1	2	1	1	180	399	moderate	1	1.33333	49	light	1	1	1	1	1	3
20404	female	0	13	1	2	1	1	250	399	moderate	1	20.5	49	light	1	0	1	1	0	3
21304	female	0	13	1	2	1	1	120	399	moderate	1	10.5	49	light	1	0	1	1	0	3
21703	male	1	13	1	2	1	1	40	99	light	0	0	0		0	0	0	0		1	1
22003	male	1	13	1	2	0	0	0	0		0	0	0		0	1	1	1	1	0	0
22604	male	1	13	1	2	1	0	0	0		1	19.5	49	light	0	0	0	0		2	2
24303	female	0	13	1	2	1	1	410	400	heavy	1	0.714286	49	light	1	1	1	1	1	3
24903	female	0	13	1	2	1	1	930	400	heavy	1	10	49	light	1	1	1	1	1	3
26404	female	0	13	1	2	1	1	940	400	heavy	1	354.615	50	heavy	1	1	1	1	1	3
30403	male	1	13	1	2	0	0	0	0		0	0	0		0	1	1	1	1	0	0
31706	female	0	13	1	2	0	0	0	0		0	0	0		0	0	1	1	0	0	0
1904	female	0	14	1	2	1	1	1720	400	heavy	1	1070	50	heavy	1	1	1	1	1	3
3402	male	1	14	1	2	1	1	20	99	light	1	2	49	light	1	1	1	1	1	3
4003	male	1	14	1	2	1	1	506.667	400	heavy	1	8	49	light	1	0	1	1	0	3
4303	male	1	14	1	2	1	1	460	400	heavy	1	2.5	49	light	1	1	1	1	1	3
5003	male	1	14	1	2	1	1	400	400	heavy	1	5.5	49	light	1	0	1	1	0	3
5404	female	0	14	1	2	0	0	0	0		0	0	0		0	0	0	0		0	0
9007	male	1	14	1	2	1	1	1110	400	heavy	0	0	0		0	1	0	1	0	1	1
13103	female	0	14	1	2	1	1	450	400	heavy	1	4.5	49	light	1	1	1	1	1	3
18303	male	1	14	1	2	1	1	800	400	heavy	1	7.5	49	light	1	0	1	1	0	3
20505	male	1	14	1	2	1	1	970	400	heavy	1	43.5714	49	light	1	0	1	1	0	3
27102	female	0	14	1	2	1	1	2700	400	heavy	1	341.5	50	heavy	1	1	1	1	1	3
29004	female	0	14	1	2	1	1	910	400	heavy	1	5	49	light	1	0	1	1	0	3
29909	male	1	14	1	2	1	1	380	399	moderate	1	34	49	light	1	0	1	1	0	3
31903	male	1	14	1	2	1	1	860	400	heavy	1	49.5	50	heavy	1	0	0	0		3
32002	male	1	14	1	2	1	1	540	400	heavy	1	0.5	49	light	1	1	0	1	0	3
33002	female	0	14	1	2	1	1	80	99	light	1	24.5	49	light	1	1	1	1	1	3
2505	male	1	15	1	2	1	1	620	400	heavy	1	7	49	light	1	0	1	1	0	3
3102	female	0	15	1	2	0	0	0	0		0	0	0		0	0	1	1	0	0	0
4106	female	0	15	1	2	0	0	0	0		0	0	0		0	1	1	1	1	0	0
5304	male	1	15	1	2	1	1	360	399	moderate	1	7.5	49	light	1	0	0	0		3
7307	female	0	15	1	2	1	1	590	400	heavy	1	15.7143	49	light	1	0	1	1	0	3
9603	female	0	15	1	2	1	1	500	400	heavy	1	52	50	heavy	1	0	1	1	0	3
12103	male	1	15	1	2	1	1	60	99	light	0	0	0		0	1	1	1	1	1	1
12605	male	1	15	1	2	0	0	0	0		0	0	0		0	1	0	1	0	0	0
13203	male	1	15	1	2	1	1	800	400	heavy	1	0.5	49	light	1	0	0	0		3
18904	male	1	15	1	2	1	1	360	399	moderate	1	20	49	light	1	0	1	1	0	3
21303	female	0	15	1	2	1	1	280	399	moderate	1	124.286	50	heavy	1	1	1	1	1	3
22202	female	0	15	1	2	1	1	50	99	light	0	0	0		0	1	0	1	0	1	1
26403	male	1	15	1	2	1	1	520	400	heavy	1	20	49	light	1	1	1	1	1	3
27906	male	1	15	1	2	1	1	70	99	light	1	12	49	light	1	0	0	0		3
27907	male	1	15	1	2	1	1	70	99	light	1	253	50	heavy	1	1	1	1	1	3
31906	male	1	15	1	2	1	1	10	99	light	1	0.5	49	light	1	1	0	1	0	3
32502	male	1	15	1	2	0	0	0	0		0	0	0		0	1	0	1	0	0	0
1704	male	1	16	1	3	1	1	1130	400	heavy	1	90.5	50	heavy	1	1	1	1	1	3
3905	female	0	16	1	3	1	1	210	399	moderate	1	29.2857	49	light	1	1	1	1	1	3
4807	male	1	16	1	3	1	1	140	399	moderate	1	27.5	49	light	1	1	1	1	1	3
5403	male	1	16	1	3	0	0	0	0		0	0	0		0	1	1	1	1	0	0
7103	female	0	16	1	3	1	1	20	99	light	1	17.2727	49	light	1	1	1	1	1	3
9703	male	1	16	1	3	1	1	213.333	399	moderate	1	0.5	49	light	1	1	1	1	1	3
13904	male	1	16	1	3	1	1	330	399	moderate	1	62	50	heavy	1	1	1	1	1	3
14003	female	0	16	1	3	1	1	190	399	moderate	1	33	49	light	1	0	1	1	0	3
20403	male	1	16	1	3	1	1	190	399	moderate	1	40.5	49	light	1	1	1	1	1	3
20902	female	0	16	1	3	1	1	430	400	heavy	1	12.5	49	light	1	1	1	1	1	3
27103	female	0	16	1	3	1	1	630	400	heavy	1	267.143	50	heavy	1	0	0	0		3
5702	female	0	17	1	3	1	1	180	399	moderate	1	19	49	light	1	1	1	1	1	3
9005	female	0	17	1	3	1	0	0	0		1	4.5	49	light	0	1	1	1	1	2	2
9006	male	1	17	1	3	1	1	1240	400	heavy	0	0	0		0	1	0	1	0	1	1
12604	female	0	17	1	3	1	1	260	399	moderate	1	19.5	49	light	1	0	1	1	0	3
18706	female	0	17	1	3	1	1	400	400	heavy	1	13.5	49	light	1	1	1	1	1	3
28204	female	0	17	1	3	1	1	340	399	moderate	1	17.2727	49	light	1	1	0	1	0	3
32807	female	0	17	1	3	1	1	160	399	moderate	1	0.5	49	light	1	1	1	1	1	3
3904	male	1	18	1	3	1	1	1170	400	heavy	1	20	49	light	1	1	1	1	1	3
5803	male	1	18	1	3	1	0	0	0		1	39	49	light	0	1	1	1	1	2	2
6302	female	0	18	1	3	1	1	980	400	heavy	0	0	0		0	1	1	1	1	1	1
7605	male	1	18	1	3	1	1	120	399	moderate	0	0	0		0	1	0	1	0	1	1
7807	male	1	18	1	3	1	1	70	99	light	1	0.5	49	light	1	1	1	1	1	3
7808	male	1	18	1	3	0	0	0	0		0	0	0		0	1	0	1	0	0	0
11605	male	1	18	1	3	0	0	0	0		0	0	0		0	1	0	1	0	0	0
16602	male	1	18	1	3	1	1	90	99	light	1	6.66667	49	light	1	1	1	1	1	3
17602	female	0	18	1	3	1	1	500	400	heavy	1	319.5	50	heavy	1	1	1	1	1	3
29204	male	1	18	1	3	1	1	150	399	moderate	1	31.5	49	light	1	1	1	1	1	3
29502	female	0	18	1	3	1	0	0	0		1	2	49	light	0	1	0	1	0	2	2
2503	female	0	19	1	3	1	1	20	99	light	1	75.7143	50	heavy	1	1	0	1	0	3
4806	male	1	19	1	3	1	1	680	400	heavy	1	2.5	49	light	1	1	1	1	1	3
9004	female	0	19	1	3	1	1	1010	400	heavy	1	9.5	49	light	1	1	1	1	1	3
17703	male	1	19	1	3	1	0	0	0		1	0.5	49	light	0	1	0	1	0	2	2
18705	male	1	19	1	3	1	1	80	99	light	1	9.5	49	light	1	0	1	1	0	3
21103	female	0	19	1	3	1	0	0	0		1	22	49	light	0	0	1	1	0	2	2
26807	female	0	19	1	3	1	1	550	400	heavy	0	0	0		0	1	1	1	1	1	1
603	female	0	20	1	3	1	1	40	99	light	0	0	0		0	1	1	1	1	1	1
4302	male	1	20	1	3	1	1	10	99	light	1	0.5	49	light	1	1	1	1	1	3
5806	male	1	20	1	3	1	1	670	400	heavy	1	6	49	light	1	1	0	1	0	3
9702	male	1	20	1	3	1	1	110	399	moderate	1	80	50	heavy	1	1	1	1	1	3
15802	female	0	20	1	3	1	0	0	0		1	0.5	49	light	0	1	1	1	1	2	2
18203	female	0	20	1	3	1	1	140	399	moderate	1	6	49	light	1	1	1	1	1	3
21802	female	0	20	1	3	1	1	170	399	moderate	1	3	49	light	1	0	0	0		3
31002	female	0	20	1	3	1	0	0	0		1	152	50	heavy	0	0	1	1	0	2	2
103	male	1	21	2	4	1	1	50	99	light	1	36.5	49	light	1	0	1	1	0	3
302	female	0	21	2	4	1	1	26.6667	99	light	1	14	49	light	1	1	1	1	1	3
1603	female	0	21	2	4	1	1	53.3333	99	light	0	0	0		0	1	1	1	1	1	1
3903	male	1	21	2	4	1	1	80	99	light	1	18	49	light	1	0	0	0		3
8202	male	1	21	2	4	1	1	10	99	light	0	0	0		0	1	0	1	0	1	1
9003	male	1	21	2	4	1	1	640	400	heavy	0	0	0		0	1	0	1	0	1	1
10202	female	0	21	2	4	1	1	100	399	moderate	0	0	0		0	1	0	1	0	1	1
18803	female	0	21	2	4	1	1	150	399	moderate	0	0	0		0	1	0	1	0	1	1
20002	female	0	21	2	4	1	1	50	99	light	1	82	50	heavy	1	1	1	1	1	3
22005	male	1	21	2	4	1	0	0	0		1	0.5	49	light	0	0	1	1	0	2	2
28203	female	0	21	2	4	1	0	0	0		1	3.57143	49	light	0	1	1	1	1	2	2
1801	female	0	22	2	4	1	1	140	399	moderate	1	1	49	light	1	0	1	1	0	3
7702	female	0	22	2	4	1	0	0	0		1	6	49	light	0	1	1	1	1	2	2
10505	female	0	22	2	4	1	1	60	99	light	1	21	49	light	1	0	1	1	0	3
16002	female	0	22	2	4	1	1	20	99	light	1	51.5	50	heavy	1	0	0	0		3
17002	male	1	22	2	4	1	0	0	0		1	4	49	light	0	0	1	1	0	2	2
20503	male	1	22	2	4	1	1	70	99	light	1	14	49	light	1	1	1	1	1	3
21801	male	1	22	2	4	0	0	0	0		0	0	0		0	1	1	1	1	0	0
26202	female	0	22	2	4	1	1	60	99	light	1	28.5	49	light	1	1	0	1	0	3
27905	female	0	22	2	4	1	0	0	0		1	3	49	light	0	0	1	1	0	2	2
7803	female	0	23	2	4	0	0	0	0		0	0	0		0	1	1	1	1	0	0
8903	female	0	23	2	4	1	1	20	99	light	1	17.2727	49	light	1	1	1	1	1	3
9502	female	0	23	2	4	1	1	173.333	399	moderate	1	4	49	light	1	0	1	1	0	3
13703	female	0	23	2	4	1	0	0	0		1	1.5	49	light	0	0	0	0		2	2
27904	female	0	23	2	4	1	1	20	99	light	1	89.2308	50	heavy	1	1	0	1	0	3
30801	male	1	23	2	4	1	1	110	399	moderate	0	0	0		0	1	0	1	0	1	1
502	female	0	24	2	4	1	0	0	0		1	17	49	light	0	0	0	0		2	2
2902	female	0	24	2	4	0	0	0	0		0	0	0		0	1	1	1	1	0	0
6502	female	0	24	2	4	1	1	10	99	light	0	0	0		0	0	0	0		1	1
6803	female	0	24	2	4	1	0	0	0		1	29.2857	49	light	0	1	1	1	1	2	2
7502	female	0	24	2	4	1	1	80	99	light	0	0	0		0	0	0	0		1	1
10703	male	1	24	2	4	1	1	160	399	moderate	0	0	0		0	1	1	1	1	1	1
17501	female	0	24	2	4	1	1	20	99	light	1	369	50	heavy	1	1	1	1	1	3
23302	female	0	24	2	4	1	1	170	399	moderate	0	0	0		0	1	1	1	1	1	1
27302	female	0	24	2	4	1	0	0	0		1	11	49	light	0	1	1	1	1	2	2
32803	female	0	24	2	4	1	1	10	99	light	0	0	0		0	1	1	1	1	1	1
8902	male	1	25	2	4	0	0	0	0		0	0	0		0	1	1	1	1	0	0
11601	male	1	25	2	4	1	1	500	400	heavy	0	0	0		0	1	0	1	0	1	1
14103	female	0	25	2	4	1	1	20	99	light	1	9	49	light	1	1	1	1	1	3
15502	female	0	25	2	4	1	1	270	399	moderate	1	5	49	light	1	0	1	1	0	3
16901	female	0	25	2	4	1	0	0	0		1	12	49	light	0	1	1	1	1	2	2
17302	female	0	25	2	4	1	1	50	99	light	1	67.5	50	heavy	1	1	1	1	1	3
12901	male	1	26	2	5	1	1	60	99	light	0	0	0		0	1	1	1	1	1	1
17102	female	0	26	2	5	1	0	0	0		1	4.5	49	light	0	0	1	1	0	2	2
18703	male	1	26	2	5	1	1	50	99	light	1	6	49	light	1	1	1	1	1	3
20102	female	0	26	2	5	1	1	230	399	moderate	1	15	49	light	1	1	1	1	1	3
22002	female	0	26	2	5	1	1	90	99	light	0	0	0		0	1	1	1	1	1	1
23802	female	0	26	2	5	1	0	0	0		1	0.5	49	light	0	1	1	1	1	2	2
28801	male	1	26	2	5	1	0	0	0		1	30.7692	49	light	0	1	0	1	0	2	2
31808	female	0	26	2	5	1	1	60	99	light	1	4	49	light	1	1	1	1	1	3
32802	male	1	26	2	5	1	0	0	0		1	15	49	light	0	1	1	1	1	2	2
3502	female	0	27	2	5	1	1	170	399	moderate	1	1.17647	49	light	1	1	1	1	1	3
4901	male	1	27	2	5	1	0	0	0		1	10.5	49	light	0	0	0	0		2	2
7701	male	1	27	2	5	1	1	50	99	light	1	0.588235	49	light	1	0	1	1	0	3
12301	male	1	27	2	5	0	0	0	0		0	0	0		0	0	1	1	0	0	0
15903	female	0	27	2	5	1	1	20	99	light	1	3	49	light	1	0	1	1	0	3
17101	male	1	27	2	5	1	0	0	0		1	3	49	light	0	1	0	1	0	2	2
25501	male	1	27	2	5	1	1	260	399	moderate	1	3.5	49	light	1	0	1	1	0	3
26502	female	0	27	2	5	1	0	0	0		1	10.9091	49	light	0	1	1	1	1	2	2
5002	female	0	28	2	5	0	0	0	0		0	0	0		0	1	1	1	1	0	0
9801	female	0	28	2	5	1	1	20	99	light	1	18.5	49	light	1	1	1	1	1	3
12801	male	1	28	2	5	1	1	1580	400	heavy	1	0.5	49	light	1	0	0	0		3
13001	female	0	28	2	5	1	0	0	0		1	0.625	49	light	0	1	1	1	1	2	2
23601	female	0	28	2	5	1	1	40	99	light	1	5	49	light	1	1	1	1	1	3
24202	female	0	28	2	5	1	1	160	399	moderate	1	15	49	light	1	1	1	1	1	3
24907	male	1	28	2	5	1	0	0	0		1	111.538	50	heavy	0	1	1	1	1	2	2
2802	female	0	29	2	5	1	1	1560	400	heavy	0	0	0		0	1	1	1	1	1	1
3002	female	0	29	2	5	1	1	10	99	light	1	28.5	49	light	1	0	1	1	0	3
3201	male	1	29	2	5	1	1	10	99	light	0	0	0		0	1	1	1	1	1	1
4802	female	0	29	2	5	1	0	0	0		1	24.5	49	light	0	1	1	1	1	2	2
10201	male	1	29	2	5	1	1	200	399	moderate	1	1	49	light	1	0	1	1	0	3
11402	female	0	29	2	5	1	0	0	0		1	4.5	49	light	0	0	1	1	0	2	2
11803	female	0	29	2	5	1	1	10	99	light	1	2.5	49	light	1	1	0	1	0	3
16001	male	1	29	2	5	1	1	50	99	light	1	1.5	49	light	1	1	1	1	1	3
17402	female	0	29	2	5	0	0	0	0		0	0	0		0	1	1	1	1	0	0
23602	male	1	29	2	5	0	0	0	0		0	0	0		0	1	1	1	1	0	0
24904	female	0	29	2	5	1	0	0	0		1	155.5	50	heavy	0	1	1	1	1	2	2
25002	female	0	29	2	5	1	0	0	0		1	173	50	heavy	0	1	1	1	1	2	2
26602	female	0	29	2	5	1	1	90	99	light	1	24.6667	49	light	1	0	0	0		3
31501	male	1	29	2	5	0	0	0	0		0	0	0		0	1	0	1	0	0	0
702	female	0	30	2	5	0	0	0	0		0	0	0		0	1	0	1	0	0	0
4504	female	0	30	2	5	1	1	10	99	light	1	3.5	49	light	1	1	1	1	1	3
7802	male	1	30	2	5	1	0	0	0		1	0.5	49	light	0	0	0	0		2	2
11002	female	0	30	2	5	0	0	0	0		0	0	0		0	0	0	0		0	0
14402	female	0	30	2	5	1	0	0	0		1	1.5	49	light	0	1	0	1	0	2	2
14502	female	0	30	2	5	1	1	90	99	light	1	9.5	49	light	1	0	0	0		3
18401	female	0	30	2	5	1	0	0	0		1	13.5	49	light	0	1	1	1	1	2	2
20001	male	1	30	2	5	1	0	0	0		1	3	49	light	0	1	1	1	1	2	2
20604	female	0	30	2	5	0	0	0	0		0	0	0		0	0	0	0		0	0
22001	male	1	30	2	5	1	1	370	399	moderate	0	0	0		0	1	1	1	1	1	1
26702	female	0	30	2	5	1	1	60	99	light	0	0	0		0	0	1	1	0	1	1
30201	female	0	30	2	5	0	0	0	0		0	0	0		0	1	0	1	0	0	0
30902	female	0	30	2	5	0	0	0	0		0	0	0		0	1	1	1	1	0	0
202	female	0	31	3	6	1	1	20	99	light	0	0	0		0	0	0	0		1	1
2901	male	1	31	3	6	0	0	0	0		0	0	0		0	0	1	1	0	0	0
12001	male	1	31	3	6	1	1	10	99	light	0	0	0		0	0	1	1	0	1	1
13702	male	1	31	3	6	0	0	0	0		0	0	0		0	0	0	0		0	0
16202	female	0	31	3	6	1	1	80	99	light	1	49	49	light	1	0	1	1	0	3
16401	female	0	31	3	6	1	1	50	99	light	1	3	49	light	1	0	0	0		3
18602	female	0	31	3	6	1	1	10	99	light	0	0	0		0	1	1	1	1	1	1
22601	female	0	31	3	6	1	0	0	0		1	42	49	light	0	0	1	1	0	2	2
24802	female	0	31	3	6	1	1	40	99	light	1	0.5	49	light	1	1	1	1	1	3
25602	female	0	31	3	6	0	0	0	0		0	0	0		0	0	1	1	0	0	0
25901	male	1	31	3	6	1	1	120	399	moderate	0	0	0		0	1	1	1	1	1	1
26201	male	1	31	3	6	1	1	20	99	light	1	19.5	49	light	1	0	1	1	0	3
26501	male	1	31	3	6	1	1	40	99	light	0	0	0		0	1	1	1	1	1	1
31302	female	0	31	3	6	1	0	0	0		1	28	49	light	0	0	1	1	0	2	2
1501	female	0	32	3	6	1	1	20	99	light	0	0	0		0	1	1	1	1	1	1
2401	male	1	32	3	6	1	1	110	399	moderate	0	0	0		0	0	0	0		1	1
2801	male	1	32	3	6	1	1	320	399	moderate	0	0	0		0	1	1	1	1	1	1
6501	male	1	32	3	6	1	0	0	0		1	6.5	49	light	0	1	1	1	1	2	2
6901	female	0	32	3	6	1	1	110	399	moderate	1	8.5	49	light	1	1	1	1	1	3
11001	male	1	32	3	6	1	1	250	399	moderate	1	3	49	light	1	1	1	1	1	3
14004	female	0	32	3	6	0	0	0	0		0	0	0		0	1	1	1	1	0	0
18102	female	0	32	3	6	1	1	300	399	moderate	1	9	49	light	1	1	0	1	0	3
21702	female	0	32	3	6	1	1	680	400	heavy	0	0	0		0	1	1	1	1	1	1
24601	male	1	32	3	6	1	1	100	399	moderate	0	0	0		0	0	1	1	0	1	1
25402	female	0	32	3	6	1	0	0	0		1	36.5	49	light	0	1	0	1	0	2	2
30102	female	0	32	3	6	0	0	0	0		0	0	0		0	1	0	1	0	0	0
30402	female	0	32	3	6	1	0	0	0		1	13.913	49	light	0	1	0	1	0	2	2
4103	female	0	33	3	6	1	0	0	0		1	6.5	49	light	0	1	1	1	1	2	2
14501	male	1	33	3	6	0	0	0	0		0	0	0		0	1	0	1	0	0	0
18001	male	1	33	3	6	0	0	0	0		0	0	0		0	1	1	1	1	0	0
18601	male	1	33	3	6	0	0	0	0		0	0	0		0	0	0	0		0	0
21302	female	0	33	3	6	1	1	60	99	light	1	14.5	49	light	1	1	0	1	0	3
22702	female	0	33	3	6	0	0	0	0		0	0	0		0	1	1	1	1	0	0
24301	male	1	33	3	6	0	0	0	0		0	0	0		0	1	1	1	1	0	0
24302	female	0	33	3	6	1	1	80	99	light	1	0.666667	49	light	1	1	1	1	1	3
40001	male	1	33	3	6	1	1	200	399	moderate	1	10	49	light	1	0	1	1	0	3
4801	male	1	34	3	6	0	0	0	0		0	0	0		0	1	1	1	1	0	0
7201	female	0	34	3	6	1	0	0	0		1	1	49	light	0	0	1	1	0	2	2
9101	male	1	34	3	6	0	0	0	0		0	0	0		0	1	1	1	1	0	0
9602	female	0	34	3	6	1	1	20	99	light	0	0	0		0	1	1	1	1	1	1
16103	female	0	34	3	6	1	1	560	400	heavy	1	0.5	49	light	1	1	0	1	0	3
24801	male	1	34	3	6	0	0	0	0		0	0	0		0	1	1	1	1	0	0
2201	female	0	35	3	6	1	0	0	0		1	1	49	light	0	1	1	1	1	2	2
5502	female	0	35	3	6	1	1	20	99	light	1	8	49	light	1	1	1	1	1	3
8701	male	1	35	3	6	1	1	340	399	moderate	0	0	0		0	1	0	1	0	1	1
12101	female	0	35	3	6	0	0	0	0		0	0	0		0	0	1	1	0	0	0
25001	male	1	35	3	6	1	1	40	99	light	0	0	0		0	0	1	1	0	1	1
28001	male	1	35	3	6	1	1	120	399	moderate	1	79	50	heavy	1	0	1	1	0	3
6802	male	1	36	3	7	1	1	370	399	moderate	0	0	0		0	1	1	1	1	1	1
7302	female	0	36	3	7	0	0	0	0		0	0	0		0	0	0	0		0	0
7601	female	0	36	3	7	1	1	230	399	moderate	1	3.33333	49	light	1	1	1	1	1	3
10501	female	0	36	3	7	0	0	0	0		0	0	0		0	1	1	1	1	0	0
14005	male	1	36	3	7	1	1	10	99	light	0	0	0		0	1	0	1	0	1	1
17401	male	1	36	3	7	1	1	110	399	moderate	1	1	49	light	1	1	1	1	1	3
21501	male	1	36	3	7	1	1	580	400	heavy	1	2	49	light	1	1	1	1	1	3
1703	female	0	37	3	7	1	0	0	0		1	17.5	49	light	0	0	1	1	0	2	2
3001	male	1	37	3	7	0	0	0	0		0	0	0		0	1	1	1	1	0	0
4503	male	1	37	3	7	0	0	0	0		0	0	0		0	1	1	1	1	0	0
12003	female	0	37	3	7	1	0	0	0		1	2	49	light	0	1	0	1	0	2	2
16201	male	1	37	3	7	1	1	40	99	light	0	0	0		0	0	1	1	0	1	1
22701	male	1	37	3	7	0	0	0	0		0	0	0		0	1	1	1	1	0	0
27001	male	1	37	3	7	0	0	0	0		0	0	0		0	0	0	0		0	0
1902	female	0	38	3	7	1	1	110	399	moderate	1	10	49	light	1	0	0	0		3
5202	female	0	38	3	7	1	1	310	399	moderate	0	0	0		0	1	1	1	1	1	1
14801	female	0	38	3	7	1	0	0	0		1	8.66667	49	light	0	1	0	1	0	2	2
15705	female	0	38	3	7	0	0	0	0		0	0	0		0	0	0	0		0	0
16101	male	1	38	3	7	1	1	10	99	light	1	1	49	light	1	1	1	1	1	3
17202	female	0	38	3	7	1	1	40	99	light	0	0	0		0	0	0	0		1	1
17301	male	1	38	3	7	1	1	260	399	moderate	1	566.364	50	heavy	1	1	1	1	1	3
17702	female	0	38	3	7	1	0	0	0		1	66	50	heavy	0	1	1	1	1	2	2
25601	male	1	38	3	7	1	1	20	99	light	0	0	0		0	1	1	1	1	1	1
26402	female	0	38	3	7	1	1	140	399	moderate	1	16.5	49	light	1	0	1	1	0	3
26801	male	1	38	3	7	1	0	0	0		1	9.5	49	light	0	0	1	1	0	2	2
29205	female	0	38	3	7	1	1	50	99	light	1	1	49	light	1	1	0	1	0	3
29501	female	0	38	3	7	1	1	190	399	moderate	0	0	0		0	1	0	1	0	1	1
701	male	1	39	3	7	1	1	410	400	heavy	1	1.33333	49	light	1	1	1	1	1	3
4102	male	1	39	3	7	1	1	10	99	light	0	0	0		0	1	1	1	1	1	1
5602	female	0	39	3	7	0	0	0	0		0	0	0		0	1	1	1	1	0	0
13101	female	0	39	3	7	1	1	60	99	light	1	49	49	light	1	1	0	1	0	3
16102	male	1	39	3	7	0	0	0	0		0	0	0		0	0	0	0		0	0
24102	female	0	39	3	7	0	0	0	0		0	0	0		0	1	1	1	1	0	0
26701	male	1	39	3	7	1	1	40	99	light	1	10	49	light	1	0	0	0		3
30101	male	1	39	3	7	1	1	750	400	heavy	1	30.5	49	light	1	1	1	1	1	3
31301	male	1	39	3	7	1	1	40	99	light	1	6	49	light	1	0	0	0		3
31701	male	1	39	3	7	0	0	0	0		0	0	0		0	1	1	1	1	0	0
31805	female	0	39	3	7	1	1	360	399	moderate	0	0	0		0	1	1	1	1	1	1
8501	male	1	40	3	7	1	0	0	0		1	7	49	light	0	1	1	1	1	2	2
11502	female	0	40	3	7	1	1	300	399	moderate	0	0	0		0	1	0	1	0	1	1
12402	female	0	40	3	7	1	1	40	99	light	1	13.6364	49	light	1	0	0	0		3
24101	male	1	40	3	7	1	0	0	0		1	6.66667	49	light	0	1	1	1	1	2	2
602	female	0	41	4	8	1	0	0	0		1	1	49	light	0	1	1	1	1	2	2
3902	female	0	41	4	8	1	1	10	99	light	0	0	0		0	1	1	1	1	1	1
5201	male	1	41	4	8	1	1	160	399	moderate	1	1	49	light	1	1	1	1	1	3
5801	female	0	41	4	8	1	1	150	399	moderate	1	5.5	49	light	1	1	1	1	1	3
14701	female	0	41	4	8	1	0	0	0		1	1	49	light	0	1	1	1	1	2	2
15302	female	0	41	4	8	0	0	0	0		0	0	0		0	1	1	1	1	0	0
1602	female	0	42	4	8	1	1	160	399	moderate	0	0	0		0	0	1	1	0	1	1
2102	female	0	42	4	8	1	1	190	399	moderate	1	1	49	light	1	1	1	1	1	3
2502	female	0	42	4	8	1	1	180	399	moderate	0	0	0		0	1	1	1	1	1	1
8102	female	0	42	4	8	1	1	40	99	light	0	0	0		0	1	1	1	1	1	1
11303	female	0	42	4	8	0	0	0	0		0	0	0		0	0	1	1	0	0	0
13402	female	0	42	4	8	1	1	30	99	light	0	0	0		0	1	0	1	0	1	1
18302	female	0	42	4	8	1	1	20	99	light	0	0	0		0	1	0	1	0	1	1
24201	male	1	42	4	8	1	1	20	99	light	1	1	49	light	1	1	1	1	1	3
25802	female	0	42	4	8	1	1	70	99	light	1	47.5	49	light	1	1	1	1	1	3
26802	female	0	42	4	8	1	1	140	399	moderate	1	3.5	49	light	1	0	0	0		3
31402	female	0	42	4	8	1	0	0	0		1	1.5	49	light	0	1	1	1	1	2	2
4402	female	0	43	4	8	1	1	10	99	light	0	0	0		0	1	0	1	0	1	1
6001	male	1	43	4	8	0	0	0	0		0	0	0		0	1	0	1	0	0	0
6601	male	1	43	4	8	1	1	110	399	moderate	0	0	0		0	1	1	1	1	1	1
7301	male	1	43	4	8	1	1	30	99	light	1	1.5	49	light	1	1	1	1	1	3
8801	male	1	43	4	8	1	1	20	99	light	0	0	0		0	1	1	1	1	1	1
9302	female	0	43	4	8	1	1	40	99	light	0	0	0		0	0	1	1	0	1	1
10402	male	1	43	4	8	0	0	0	0		0	0	0		0	1	0	1	0	0	0
10701	male	1	43	4	8	1	1	220	399	moderate	0	0	0		0	1	1	1	1	1	1
15902	female	0	43	4	8	1	1	200	399	moderate	1	0.5	49	light	1	0	0	0		3
25801	male	1	43	4	8	1	1	390	399	moderate	1	5.5	49	light	1	0	1	1	0	3
27201	female	0	43	4	8	0	0	0	0		0	0	0		0	1	1	1	1	0	0
30501	male	1	43	4	8	0	0	0	0		0	0	0		0	1	1	1	1	0	0
2301	male	1	44	4	8	1	1	93.3333	99	light	1	1.5	49	light	1	1	1	1	1	3
4201	female	0	44	4	8	1	1	20	99	light	1	0.5	49	light	1	1	1	1	1	3
4601	female	0	44	4	8	0	0	0	0		0	0	0		0	0	1	1	0	0	0
5402	female	0	44	4	8	0	0	0	0		0	0	0		0	1	0	1	0	0	0
20402	female	0	44	4	8	1	1	30	99	light	1	0.5	49	light	1	1	1	1	1	3
29101	male	1	44	4	8	1	1	10	99	light	0	0	0		0	0	0	0		1	1
1202	female	0	45	4	8	0	0	0	0		0	0	0		0	1	1	1	1	0	0
1702	female	0	45	4	8	0	0	0	0		0	0	0		0	1	1	1	1	0	0
3101	female	0	45	4	8	1	0	0	0		1	0.5	49	light	0	1	1	1	1	2	2
4701	male	1	45	4	8	0	0	0	0		0	0	0		0	1	1	1	1	0	0
5601	male	1	45	4	8	1	0	0	0		1	0.5	49	light	0	0	0	0		2	2
6402	female	0	45	4	8	1	1	30	99	light	1	0.5	49	light	1	1	1	1	1	3
8205	female	0	45	4	8	1	1	10	99	light	0	0	0		0	1	1	1	1	1	1
13903	female	0	45	4	8	1	1	790	400	heavy	0	0	0		0	1	1	1	1	1	1
17001	female	0	45	4	8	0	0	0	0		0	0	0		0	0	1	1	0	0	0
17201	male	1	45	4	8	0	0	0	0		0	0	0		0	1	1	1	1	0	0
18002	male	1	45	4	8	0	0	0	0		0	0	0		0	1	1	1	1	0	0
27601	male	1	45	4	8	1	0	0	0		1	6.66667	49	light	0	1	1	1	1	2	2
904	female	0	46	4	9	1	0	0	0		1	2	49	light	0	1	1	1	1	2	2
3701	female	0	46	4	9	1	1	80	99	light	0	0	0		0	1	0	1	0	1	1
4301	female	0	46	4	9	1	0	0	0		1	5	49	light	0	1	0	1	0	2	2
5302	female	0	46	4	9	1	1	26.6667	99	light	1	1	49	light	1	1	1	1	1	3
7105	female	0	46	4	9	1	1	40	99	light	0	0	0		0	0	1	1	0	1	1
8101	male	1	46	4	9	1	1	140	399	moderate	0	0	0		0	1	1	1	1	1	1
8807	female	0	46	4	9	1	0	0	0		1	3.47826	49	light	0	1	0	1	0	2	2
10301	male	1	46	4	9	0	0	0	0		0	0	0		0	1	1	1	1	0	0
12401	male	1	46	4	9	1	1	20	99	light	0	0	0		0	1	1	1	1	1	1
13401	male	1	46	4	9	1	1	10	99	light	0	0	0		0	1	1	1	1	1	1
13501	female	0	46	4	9	0	0	0	0		0	0	0		0	1	0	1	0	0	0
14401	male	1	46	4	9	1	1	180	399	moderate	0	0	0		0	1	1	1	1	1	1
18101	male	1	46	4	9	1	1	690	400	heavy	1	58.5	50	heavy	1	1	1	1	1	3
22101	female	0	46	4	9	1	1	100	399	moderate	1	5.5	49	light	1	1	0	1	0	3
23401	female	0	46	4	9	1	1	10	99	light	1	5	49	light	1	1	1	1	1	3
24002	female	0	46	4	9	1	1	50	99	light	1	0.5	49	light	1	0	0	0		3
102	female	0	47	4	9	0	0	0	0		0	0	0		0	1	1	1	1	0	0
5401	male	1	47	4	9	1	1	60	99	light	0	0	0		0	0	1	1	0	1	1
6401	male	1	47	4	9	1	1	210	399	moderate	0	0	0		0	1	1	1	1	1	1
10702	female	0	47	4	9	1	1	10	99	light	1	0.5	49	light	1	1	1	1	1	3
18702	female	0	47	4	9	1	1	20	99	light	1	20	49	light	1	1	1	1	1	3
24501	male	1	47	4	9	1	1	70	99	light	0	0	0		0	1	1	1	1	1	1
25701	female	0	47	4	9	1	1	130	399	moderate	0	0	0		0	1	0	1	0	1	1
30502	female	0	47	4	9	0	0	0	0		0	0	0		0	1	1	1	1	0	0
7801	female	0	48	4	9	1	1	20	99	light	0	0	0		0	1	1	1	1	1	1
9701	male	1	48	4	9	1	1	70	99	light	1	1	49	light	1	0	1	1	0	3
23701	female	0	48	4	9	1	0	0	0		1	1	49	light	0	1	0	1	0	2	2
27903	female	0	48	4	9	1	0	0	0		1	11	49	light	0	0	0	0		2	2
28201	male	1	48	4	9	1	1	60	99	light	1	0.5	49	light	1	0	0	0		3
30302	male	1	48	4	9	1	1	130	399	moderate	0	0	0		0	1	1	1	1	1	1
7101	male	1	49	4	9	0	0	0	0		0	0	0		0	1	0	1	0	0	0
8001	female	0	49	4	9	1	0	0	0		1	10.5	49	light	0	1	0	1	0	2	2
8806	female	0	49	4	9	0	0	0	0		0	0	0		0	1	1	1	1	0	0
33102	female	0	49	4	9	0	0	0	0		0	0	0		0	1	1	1	1	0	0
4401	male	1	50	4	9	1	1	626.667	400	heavy	1	1.66667	49	light	1	1	1	1	1	3
17701	male	1	50	4	9	1	0	0	0		1	2	49	light	0	1	1	1	1	2	2
20502	female	0	50	4	9	1	1	260	399	moderate	0	0	0		0	1	1	1	1	1	1
20901	female	0	50	4	9	1	1	320	399	moderate	1	174.5	50	heavy	1	1	1	1	1	3
24203	female	0	50	4	9	1	1	170	399	moderate	0	0	0		0	0	0	0		1	1
30301	female	0	50	4	9	1	1	30	99	light	0	0	0		0	0	0	0		1	1
33001	female	0	50	4	9	1	1	660	400	heavy	1	12.5	49	light	1	1	1	1	1	3
101	male	1	51	5	10	0	0	0	0		0	0	0		0	1	1	1	1	0	0
3601	female	0	51	5	10	0	0	0	0		0	0	0		0	1	1	1	1	0	0
12601	female	0	51	5	10	1	1	40	99	light	0	0	0		0	1	1	1	1	1	1
4001	male	1	52	5	10	1	1	293.333	399	moderate	1	66.3636	50	heavy	1	1	1	1	1	3
5901	male	1	52	5	10	1	0	0	0		1	0.5	49	light	0	1	0	1	0	2	2
8108	female	0	52	5	10	1	1	350	399	moderate	0	0	0		0	0	0	0		1	1
9601	male	1	52	5	10	1	1	120	399	moderate	1	3	49	light	1	0	1	1	0	3
15801	female	0	52	5	10	1	1	10	99	light	0	0	0		0	1	1	1	1	1	1
18404	male	1	52	5	10	0	0	0	0		0	0	0		0	0	1	1	0	0	0
18502	female	0	52	5	10	1	1	30	99	light	1	0.5	49	light	1	1	1	1	1	3
18902	female	0	52	5	10	1	0	0	0		1	8.5	49	light	0	1	1	1	1	2	2
27701	female	0	52	5	10	1	0	0	0		1	0.5	49	light	0	0	0	0		2	2
30401	female	0	52	5	10	0	0	0	0		0	0	0		0	1	0	1	0	0	0
31902	female	0	52	5	10	0	0	0	0		0	0	0		0	1	1	1	1	0	0
32801	female	0	52	5	10	0	0	0	0		0	0	0		0	1	1	1	1	0	0
33101	male	1	52	5	10	1	1	220	399	moderate	0	0	0		0	1	1	1	1	1	1
9002	female	0	53	5	10	1	1	560	400	heavy	0	0	0		0	1	1	1	1	1	1
14601	female	0	53	5	10	1	1	40	99	light	0	0	0		0	1	1	1	1	1	1
16601	female	0	53	5	10	0	0	0	0		0	0	0		0	1	0	1	0	0	0
18201	female	0	53	5	10	1	1	60	99	light	0	0	0		0	1	1	1	1	1	1
29901	female	0	53	5	10	0	0	0	0		0	0	0		0	0	1	1	0	0	0
3802	female	0	54	5	10	0	0	0	0		0	0	0		0	1	1	1	1	0	0
24902	female	0	54	5	10	1	1	40	99	light	1	2	49	light	1	1	1	1	1	3
29002	female	0	54	5	10	1	1	10	99	light	0	0	0		0	1	1	1	1	1	1
7901	female	0	55	5	10	1	1	320	399	moderate	0	0	0		0	0	0	0		1	1
9301	male	1	55	5	10	0	0	0	0		0	0	0		0	0	1	1	0	0	0
10601	female	0	55	5	10	1	1	10	99	light	0	0	0		0	1	0	1	0	1	1
18701	male	1	55	5	10	1	0	0	0		1	15.3333	49	light	0	1	1	1	1	2	2
18801	female	0	55	5	10	0	0	0	0		0	0	0		0	1	1	1	1	0	0
20501	male	1	55	5	10	1	1	500	400	heavy	0	0	0		0	1	1	1	1	1	1
26401	male	1	55	5	10	1	1	90	99	light	0	0	0		0	1	1	1	1	1	1
5501	female	0	56	5	10	1	0	0	0		1	4	49	light	0	1	1	1	1	2	2
9001	male	1	56	5	10	1	1	190	399	moderate	0	0	0		0	1	1	1	1	1	1
24901	male	1	56	5	10	0	0	0	0		0	0	0		0	1	0	1	0	0	0
29001	male	1	56	5	10	0	0	0	0		0	0	0		0	1	1	1	1	0	0
802	female	0	57	5	10	0	0	0	0		0	0	0		0	1	1	1	1	0	0
1301	male	1	57	5	10	0	0	0	0		0	0	0		0	1	1	1	1	0	0
13202	female	0	57	5	10	1	0	0	0		1	39	49	light	0	1	1	1	1	2	2
23101	male	1	57	5	10	1	0	0	0		1	500.5	50	heavy	0	0	1	1	0	2	2
5310	female	0	58	5	10	0	0	0	0		0	0	0		0	1	0	1	0	0	0
25201	male	1	58	5	10	0	0	0	0		0	0	0		0	1	1	1	1	0	0
1901	male	1	59	5	10	1	1	70	99	light	1	0.5	49	light	1	1	1	1	1	3
15201	female	0	59	5	10	1	0	0	0		1	1	49	light	0	1	0	1	0	2	2
25302	female	0	59	5	10	0	0	0	0		0	0	0		0	1	1	1	1	0	0
4101	female	0	60	5	10	1	1	26.6667	99	light	1	13.5	49	light	1	1	1	1	1	3
10801	male	1	60	5	10	1	1	220	399	moderate	0	0	0		0	1	1	1	1	1	1
18901	male	1	60	5	10	1	0	0	0		1	1	49	light	0	1	1	1	1	2	2
25202	female	0	60	5	10	1	0	0	0		1	38	49	light	0	1	1	1	1	2	2
25301	male	1	60	5	10	1	1	120	399	moderate	0	0	0		0	1	1	1	1	1	1
31601	female	0	60	5	10	1	1	100	399	moderate	0	0	0		0	1	0	1	0	1	1
3801	male	1	61	6	10	1	1	90	99	light	1	0.5	49	light	1	1	1	1	1	3
5701	female	0	61	6	10	1	0	0	0		1	1.5	49	light	0	1	0	1	0	2	2
8201	female	0	61	6	10	0	0	0	0		0	0	0		0	0	0	0		0	0
21402	female	0	61	6	10	1	0	0	0		1	1	49	light	0	1	1	1	1	2	2
31804	female	0	62	6	10	1	1	40	99	light	1	134	50	heavy	1	1	1	1	1	3
1002	female	0	63	6	10	1	1	20	99	light	0	0	0		0	1	1	1	1	1	1
23201	female	0	63	6	10	1	0	0	0		1	1.875	49	light	0	1	0	1	0	2	2
21401	male	1	64	6	10	1	1	100	399	moderate	1	3	49	light	1	0	1	1	0	3
29402	female	0	64	6	10	1	1	80	99	light	1	0.5	49	light	1	1	1	1	1	3
1201	male	1	65	6	10	0	0	0	0		0	0	0		0	1	1	1	1	0	0
15901	female	0	65	6	10	0	0	0	0		0	0	0		0	1	1	1	1	0	0
20401	male	1	65	6	10	0	0	0	0		0	0	0		0	1	1	1	1	0	0
30701	male	1	65	6	10	1	1	320	399	moderate	0	0	0		0	0	1	1	0	1	1
1001	male	1	66	6	10	0	0	0	0		0	0	0		0	1	1	1	1	0	0
13201	male	1	66	6	10	1	1	20	99	light	1	0.5	49	light	1	1	1	1	1	3
22201	female	0	67	6	10	0	0	0	0		0	0	0		0	0	1	1	0	0	0
20802	female	0	68	6	10	1	0	0	0		1	2.66667	49	light	0	1	1	1	1	2	2
901	male	1	69	6	10	1	1	13.3333	99	light	0	0	0		0	1	1	1	1	1	1
16701	female	0	70	6	10	0	0	0	0		0	0	0		0	1	1	1	1	0	0
27101	female	0	70	6	10	1	1	100	399	moderate	0	0	0		0	0	0	0		1	1
27911	female	0	70	6	10	1	0	0	0		1	4	49	light	0	1	0	1	0	2	2
12506	male	1	71	6	10	0	0	0	0		0	0	0		0	1	1	1	1	0	0
32004	male	1	72	6	10	1	1	80	99	light	0	0	0		0	1	0	1	0	1	1
801	male	1	73	6	10	0	0	0	0		0	0	0		0	1	1	1	1	0	0
1701	female	0	75	6	10	0	0	0	0		0	0	0		0	1	1	1	1	0	0
3301	male	1	75	6	10	0	0	0	0		0	0	0		0	0	1	1	0	0	0
15301	female	0	75	6	10	1	1	10	99	light	0	0	0		0	1	1	1	1	1	1
10502	female	0	77	6	10	0	0	0	0		0	0	0		0	1	1	1	1	0	0
1107	female	0	80	6	10	1	0	0	0		1	0.5	49	light	0	1	1	1	1	2	2
18202	male	1	80	6	10	1	1	100	399	moderate	1	4.5	49	light	1	1	1	1	1	3
18501	male	1	80	6	10	1	1	20	99	light	0	0	0		0	0	1	1	0	1	1
18903	female	0	80	6	10	1	0	0	0		1	2	49	light	0	1	1	1	1	2	2
