# Supplementary material for: Liver and bladder morbidity in a Schistosoma mansoni and haematobium co-endemic area in the Democratic Republic of Congo
Source: PLoS Negl Trop Dis. 2026 Feb 17;20(2):e0013999. doi: 10.1371/journal.pntd.0013999 (PMC12931883; doi:10.1371/journal.pntd.0013999)
Supplement: S1 Table — (XLSX) [file pntd.0013999.s002.xlsx]

## Sheet: Interaction model 
Supplement table 1 The interaction model evaluated the effect of mixed infection compared to S. haematobium and S. mansoni mono-infection on bladder morbidity and liver morbidity
Factors	S. haematobium -specific bladder morbidity (n=559)					S. mansoni -specific hepatic morbidity (n=533)
	n	cOR (95% CI)	P-value	aOR (95% CI)	P-value	n	cOR (95% CI)	P-value	aOR (95% CI)	P-value
Gender
Female	286	Ref.				287	Ref.
Male	273	1.2 (0.9-1.6)	0.317	1.3 (0.9-1.7)	0.120	246	0.8 (0.6-1.1)	0.250	0.9 (0.8-1.2)	0.553
Age group
0-10	190	Ref.				174	Ref.
11-20	114	2.1 (1.4-3.3)	0.001	1.6 (1.0-2.6)	0.035*	100	1.7 (1.1-2.5)	0.014	1.5 (1.0-2.3)	0.048*
21-30	65	1.6 (1.0-2.6)	0.063	1.7 (1.0-2.8)	0.046*	63	1.8 (1.1-2.9)	0.021	1.7 (1.0-2.8)	0.036*
31-40	61	1.5 (0.9-2.4)	0.141	1.6 (1.0-2.7)	0.069	59	1.6 (1.0-2.6)	0.056	1.6 (1.0-2.6)	0.071
41-50	64	1.8 (1.1-3.1)	0.022	2.2 (1.3-3.7)	0.005*	70	3.3 (1.9-5.8)	<0.001	3.1 (1.8-5.5)	<0.001*
51-60	39	2.4 (1.2-4.9)	0.013	3.2 (1.6-6.6)	0.001*	42	4.4 (2.0-9.7)	<0.001	4.4 (2.0-10)	<0.001*
> 60	26	3.0 (1.2-7.5)	0.019	3.6 (1.4-9.2)	0.006*	25	3.0 (1.3-7.2)	0.012	3.1 (1.3-7.4)	0.011*
S. haematobium infection
No	210	Ref.				227	Ref.
Yes	349	1.8 (1.3-2.4)	<0.001	1.2 (0.8-1.9)	0.451	306	0.9 (0.7-1.3)	0.678	1.1 (0.7-1.8)	0.594
S. mansoni infection
No	219	Ref.				212	Ref.
Yes	340	1.5 (1.1-2.0)	0.006	0.8 (0.5-1.3)	0.374	321	1.4 (1.0-1.8)	0.038	1.5 (1.0-2.5)	0.070
Mixed infection
No	197	Ref.				213	Ref.
Yes	246	2.2 (1.6-3.1)	<0.001	2.3 (1.5-3.5)	<0.001*	207	1.0 (1.0-1.3)	0.821	1.4 (1.0-2.0)	0.125
*Signiﬁcant at p ≤ 0.05, cOR=crude odds ratio, aOR= adjusted odds ratio
